# Supplementary material for: Multi‐omics reveals different signatures of obesity‐prone and obesity‐resistant mice
Source: IMetaOmics. 2025 Feb 4;2(1):e59. doi: 10.1002/imo2.59 (PMC12806275; doi:10.1002/imo2.59)
Supplement: Supplementary file 2 — Table S1: Comparison of liver and epididymal white adipose tissue (eWAT) vacuolation areas across different dietary mice groups. Table S2: The sequences of primers. Table S3: Characteristics of study participants in the high‐energy intake group. Table S4: Differential expression of serum metabolites in OP and OR mice. Table S5: Serum differential metabolites in OP and OR mouse. Table S6: Enriched metabolic pathways of serum metabolites in OP and OR mice. Table S7: Expression of 10 key driver genes. Table S8: Enriched metabolic pathways of fecal metabolites in OP and OR mice. Table S9: 16 Kyoto Encyclopedia of Genes and Genomes (KEGG) pathways overlapped between the fecal and serum metabolomes. [file IMO2-2-e59-s001.xlsx]

## Sheet: S1
Table S1 Comparison of liver and epididymal white adipose tissue (eWAT) vacuolation areas across different dietary mice groups
	OP mice	OR mice	Con mice
Liver
vacuolation area (μm2)	7.66 ± 15.67###***	6.29 ± 11.97	6.23 ± 9.84
eWAT
vacuolation area (μm2)	9372.17 ± 4579.30###***	4625.36 ± 3470.47###	2447.17 ± 1215.34***
# indicates a significant difference when compared with the Con group (###p < 0.001). * indicates a significant difference when compared with the OR group (***p < 0.001). OP obesity-prone, OR obesity-resistant, Con control.

## Sheet: S2
Table S2 The sequences of primers
Target Name	Forward primer	Reverse primer
Col6a3	GGATAGAAGAGGGCGTTCCG	TTGAGTTCCACGGCTGAGTC
Col3a1	CTGTAACATGGAAACTGGGGAAA	CCATAGCTGAACTGAAAACCACC
Col1a1	GAGAGGTGAACAAGGTCCCG	AAACCTCTCTCGCCTCTTGC
Fbn1	GTGTCTTCAGAATGGCCGGA	TCACAGTTCTTTCCGTCCCG
Fbln2	AGATAGAGGTGCCCCACAGT	GCCCATTGTCTTTGCAGGTG
Mfap2	GGTCTGCTTCTACAGCCTCC	TGGAGAACTTGTCTCGGCAC
Mfap4	CCTTTGATCGGGACCAGGAC	TGGGAACCACCCAGGTAGAA
Fbln1	CCGCCAAGAGAAAACAGACAC	CGGGTGAACTCTCGAAAGGTG
Lum	CTCTTGCCTTGGCATTAGTCG	GGGGGCAGTTACATTCTGGTG
Bgn	GAGATTCCTCCCAACCTGCC	GGATTCCCGCCCATCTCAAT
IL-6	AGTTGCCTTCTTGGGACTGA	TCCACGATTTCCCAGAGAAC
TNF-α	CTGGGACAGTGACCTGGACT	GCACCTCAGGGAAGAGTCTG
Cyp7b1	GGAGCCACGACCCTAGATG	TGCCAAGATAAGGAAGCCAAC
Gapdh	AGGTCGGTGTGAACGGATTTG	TGTAGACCATGTAGTTGAGGTCA
Kineothrix_alysoides	CGCAGCAAACGCAATAAG	GCACCACCTGTCTCCAAT
Longibaculum_muris	GTCGTGAGATGTTGGGTTA	CTCCTTCCTTGCGGTTAG

## Sheet: S3
Table S3 Characteristics of study participants in the high-energy intake group
	OR group	OP group	p-value
n (F/M)	338 (254/84)	248 (154/94)	0.001
Age (y)	58.8 ± 10.7	59.7 ± 10.9	0.323
BMI (kg/m2)	21.5 ± 1.67	26.5 ± 1.94	< 0.001
Smoking status, n (%)			0.033
Current	33 (9.76)	30 (12.1)
Ever	13 (3.85)	21 (8.47)
Never	292 (86.4)	197 (79.4)
Drinking status, n (%)			0.717
Current	121 (35.8)	97 (39.1)
Ever	7 (2.07)	4 (1.61)
Never	210 (62.1)	147 (59.3)
Education level (%)			0.461
Junior high school and below	219 (64.8)	172 (69.4)
High school	79 (23.4)	48 (19.4)
College or above	40 (11.8)	28 (11.3)
SBP (mm Hg)	128 ± 20.7	134 ± 18.1	< 0.001
DBP (mm Hg)	75.3 ± 10.1	79.5 ± 9.91	< 0.001
TC (mmol/L)	4.89 ± 1.05	4.89 ± 0.93	0.949
TG (mmol/L)	1.46 ± 1.18	2.01 ± 1.72	< 0.001
HDL (mmol/L)	1.34 ± 0.32	1.15 ± 0.25	< 0.001
LDL (mmol/L)	2.90 ± 0.87	2.87 ± 0.75	0.697
FPG (mmol/L)	5.46 ± 1.28	5.72 ± 1.33	0.018
ALT (U/L)	20.2 ± 11.9	29.6 ± 23.2	< 0.001
AST (U/L)	22.4 ± 7.74	25.7 ± 13.7	0.001
Body fat percentage (%)	30.0 ± 7.05	35.7 ± 6.37	< 0.001
Data are presented as mean ± standard deviation (SD). p-values were calculated by using a t-test for continuous variables and a chi-squared test for categorical variables. A p-value < 0.05 was considered significant.
BMI body mass index, SBP systolic blood pressure, DBP diastolic blood pressure, TC total cholesterol, TG triglycerides, HDL high-density lipoprotein, LDL low-density lipoprotein, FPG fasting plasma glucose, ALT alanine aminotransferase, AST aspartate aminotransferase

## Sheet: S4
Table S4 Differential expression of serum metabolites in OP and OR mice
Name	Final class	Fold change	p-value	q-value	VIP	Database	KEGG ID	HMDB ID	State
Dl-a-aminocaprylic acid	Amino acids, peptides, and analogues	0.6287	0.000661	0.027625	2.00028	mzCloud	NA	HMDB0000991	Down
3,4-dimethoxycinnamic acid	Polyketides[PK]	0.5037	0.001342	0.036696	2.49891	mzCloud	NA	HMDB0034315	Down
<df>-muricholic acid	Bile acids, alcohols and derivatives	0.2554	5e-06	0.001701	3.76981	mzCloud	C17726	HMDB0000415	Down
N-acetyl-d-glucosamine	Carbohydrates	0.4545	6e-05	0.006002	2.77497	BMDB	C00140	HMDB0000215	Down
Taxifolin	Flavonoids	0.607	0.000237	0.014395	2.13365	ChemSpider	C01617	NA	Down
2-hydroxy-5-[(2e)-3-phenyl-2-propenoyl]phenyl hydrogen sulfate	Polyketides[PK]	0.6517	0.00082	0.029786	1.97166	ChemSpider	NA	HMDB0135412	Down
Furaspor	NA	0.5649	0.000589	0.026566	2.24624	ChemSpider	C14293	NA	Down
Methyl linoleate	Fatty acyls[FA]	0.7557	0.001605	0.03918	1.52938	ChemSpider	NA	HMDB0034381	Down
Methyl (9e)-9-octadecenoate	NA	0.7098	0.002031	0.046054	1.67044	ChemSpider	NA	NA	Down
(2s)-1-[(9z,12z)-9,12-heptadecadienoyloxy]-3-hydroxy-2-propanyl (4z,7z,10z,13z,16z,19z)-4,7,10,13,16,19-docosahexaenoate	NA	0.5595	0.000163	0.011621	2.29651	ChemSpider	NA	NA	Down
3,7-diketo-5<df>-cholan-24-oic acid	NA	0.478	8.2e-05	0.007301	2.62384	ChemSpider	NA	NA	Down
Rimexolone	NA	0.4676	8.8e-05	0.007483	2.662	ChemSpider	NA	NA	Down
Dioleoylphosphatidylethanolamine	NA	0.6466	1.9e-05	0.002834	2.07481	ChemSpider	NA	NA	Down
1-oleoyl-2-linoleoyl-sn-glycero-3-phosphocholine	Glycerophospholipids[GP]	0.6733	0.000237	0.014395	1.88237	ChemSpider	NA	HMDB0008105	Down
1,2-dioleoyl-sn-glycero-3-phospho-n,n-dimethylethanolamine	Amines and derivatives	0.714	0.001594	0.03918	1.61471	ChemSpider	NA	HMDB0010564	Down
N-stearoylsphingomyelin	Sphingolipids[SP]	0.6838	0.00095	0.031721	1.77178	ChemSpider	NA	HMDB0001348	Down
(2r)-2,3-bis[(9e)-9-octadecenoyloxy]propyl 2-(trimethylammonio)ethyl phosphate	NA	0.8155	0.000421	0.021258	1.30809	ChemSpider	NA	NA	Down
Arg-phe	NA	0.5649	0.001283	0.035742	2.1264	ChemSpider	NA	NA	Down
Mfcd08277025	Fatty acyls[FA]	0.4368	5.3e-05	0.005633	2.89802	ChemSpider	C11841	NA	Down
Biotin	Organoheterocyclic compounds	0.6914	0.002179	0.048336	1.71963	ChemSpider	C00120	HMDB0000030	Down
S(8)-aminomethyldihydrolipoamide	Fatty acyls[FA]	0.3779	0.000763	0.029197	2.91234	ChemSpider	NA	HMDB0006239	Down
Ketoprofen	Benzene and derivatives	0.3344	0.000625	0.027023	3.02219	ChemSpider	C01716	HMDB0015144	Down
Osthol	Coumarins	0.6717	0.001157	0.034121	1.85407	ChemSpider	C09280	NA	Down
(-)-nabilone	Organoheterocyclic compounds	0.2445	8e-06	0.002148	3.87331	ChemSpider	NA	HMDB0014629	Down
Prostaglandin f2a dimethyl amide	NA	0.4217	0.001345	0.036696	2.70352	ChemSpider	NA	NA	Down
Prohydrojasmon	NA	0.398	0.001801	0.042344	2.66913	ChemSpider	C18538	NA	Down
9281984	NA	0.5561	2.7e-05	0.003532	2.41648	ChemSpider	NA	NA	Down
7309670	NA	0.6707	0.000857	0.030401	1.87653	ChemSpider	NA	NA	Down
(2r)-1-{[(2-aminoethoxy)(hydroxy)phosphoryl]oxy}-3-hydroxy-2-propanyl (9z,12z,15z)-9,12,15-octadecatrienoate	Amines and derivatives	0.5511	0.000103	0.008341	2.5053	ChemSpider	NA	HMDB0011479	Down
1-deoxy-1-{[(7r,17z,20z)-4-hydroxy-7-(hydroxymethyl)-4-oxido-9-oxo-3,5,8-trioxa-4lambda~5~-phosphahexacosa-17,20-dien-1-yl]amino}-beta-d-fructopyranose	NA	0.571	6.2e-05	0.006065	2.44137	ChemSpider	NA	NA	Down
10-(3,4-dihydroxy-6-methyl-5-methylene-2-heptanyl)-5,6-dihydroxy-7a,9a-dimethylhexadecahydro-3h-benzo[c]indeno[5,4-e]oxepin-3-one	Alcohols	0.7905	0.000861	0.030401	1.45437	ChemSpider	NA	HMDB0034086	Down
1-stearoyl-2-hydroxy-sn-glycero-3-pe	Amines and derivatives	0.7503	0.000396	0.020616	1.63385	ChemSpider	C21484	HMDB0011130	Down
1-linoleoyl-2-hydroxy-sn-glycero-3-pc	Glycerophospholipids[GP]	0.8274	0.000652	0.027625	1.29121	ChemSpider	NA	HMDB0010386	Down
N-[(2s,3r,4e,6e)-1,3-dihydroxy-4,6-tetradecadien-2-yl]icosanamide	NA	0.6981	0.001192	0.034752	1.65631	ChemSpider	NA	NA	Down
Flurbiprofen axetil	NA	0.5976	0.00078	0.029197	2.10873	ChemSpider	NA	NA	Down
(2r)-3-{[(2-aminoethoxy)(hydroxy)phosphoryl]oxy}-2-[(4-oxobutanoyl)oxy]propyl (9z)-9-octadecenoate	NA	0.6008	1e-06	0.000729	2.34082	ChemSpider	NA	NA	Down
(e)-parinaric acid	NA	0.6502	0.000157	0.011443	2.01316	ChemSpider	NA	NA	Down
Gluconic acid	Carbohydrates	1.3804	0.001097	0.03254	1.69354	BMDB	C00257	HMDB0000625	Up
L-glutamine	Amino acids	1.3815	1.9e-05	0.002834	1.80275	BMDB	C00064	HMDB0000641	Up
3-ureidopropionate	Organic acids	1.9978	3.3e-05	0.004209	2.68058	BMDB	C02642	HMDB0000026	Up
Pantothenic acid	Alcohols	1.4626	0.000711	0.028257	1.99728	BMDB	C00864	HMDB0000210	Up
4-pyridoxic acid	Pyridine and derivatives	1.8097	0.000244	0.014475	2.32048	mzCloud	C00847	HMDB0000017	Up
3-hydroxydecanoic acid	Organic acids	1.454	0.001768	0.041955	1.83846	mzCloud	NA	HMDB0002203	Up
Tetradecanedioic acid	Fatty acyls[FA]	1.6791	0.000292	0.017124	2.27312	mzCloud	NA	HMDB0000872	Up
D-(+)-camphor	Terpenoids	1.3765	0.000929	0.031592	1.7375	mzCloud	C00808	HMDB0059838	Up
Prostaglandin f2a 1,9-lactone	NA	1.3256	0.000193	0.012598	1.68594	mzCloud	NA	NA	Up
D-(+)-fucose	Carbohydrates	1.2832	8e-06	0.002148	1.59226	mzCloud	C01018	NA	Up
L-asparagine	Amino acids	2.3453	0.001629	0.039389	3.00844	BMDB	C00152	HMDB0000168	Up
Indirubin	NA	1.3732	0.000198	0.012598	1.75986	mzCloud	NA	NA	Up
4-o-(4-deoxy-beta-l-threo-hex-4-enopyranuronosyl)-beta-d-galactopyranuronic acid	NA	1.7884	1.3e-05	0.002747	2.49801	ChemSpider	C06118	NA	Up
Methyl (2e)-3-[4-(sulfooxy)phenyl]acrylate	Polyketides[PK]	1.3788	0.001568	0.038934	1.59582	ChemSpider	NA	HMDB0131180	Up
3-oxalomalic acid	NA	1.5558	0.000819	0.029786	1.80424	ChemSpider	C01990	NA	Up
2,2',5,5'-tetrachlorobenzidine	NA	1.8317	0.000179	0.012177	2.24112	ChemSpider	C19533	NA	Up
1-oxo-1,2,4-butanetricarboxylic acid	NA	1.4207	0.000135	0.01028	1.77437	ChemSpider	C05533	NA	Up
1-methyl-3-(2-thiazolyl)-1h-indole	Indole and derivatives	1.364	0.000177	0.012177	1.6418	ChemSpider	NA	HMDB0034965	Up
Hept-2-ulose	NA	1.2832	8e-06	0.002148	1.59226	ChemSpider	NA	NA	Up
Aceglutamide	Amino acids, peptides, and analogues	1.9233	0.000975	0.031721	2.49011	ChemSpider	NA	HMDB0006029	Up
Gly-lys	Amino acids, peptides, and analogues	1.6639	0.000756	0.029197	2.15813	ChemSpider	NA	HMDB0028846	Up
Dl-glutamine	Amino acids, peptides, and analogues	1.511	0.000677	0.027755	1.83501	ChemSpider	C00303	HMDB0013240	Up
Clonixin	NA	1.8199	0.000118	0.009407	2.59418	ChemSpider	NA	NA	Up
4-allyl-2-hydroxy-6-methoxyphenyl hydrogen sulfate	Organic acids	1.3718	0.000487	0.023006	1.73115	ChemSpider	NA	HMDB0135261	Up
2,4-octadienal	Organic oxygen compounds	1.2582	0.000666	0.027625	1.46506	ChemSpider	NA	HMDB0031686	Up
Gu6490000	Organic acids	1.2582	0.000666	0.027625	1.46506	ChemSpider	NA	HMDB0031403	Up
(e)-dacarbazine	Organic acids	1.4367	0.000604	0.026566	1.88113	ChemSpider	C06936	HMDB0014989	Up
Carnidazole	NA	1.3732	0.000198	0.012598	1.75986	ChemSpider	NA	NA	Up
8-hydroxyoctanoic acid	Organic acids	1.4367	0.000604	0.026566	1.88113	ChemSpider	NA	HMDB0061914	Up
Decarbamoylsaxitoxin	Polyketides[PK]	1.4348	0.000657	0.027625	1.85464	ChemSpider	C20021	HMDB0038319	Up
Sulfadiazine	Benzene and derivatives	1.2555	0.002089	0.046746	1.41285	ChemSpider	C07658	HMDB0014503	Up
4-(heptyloxy)benzoic acid	NA	1.4751	1.9e-05	0.002834	2.07613	ChemSpider	C14274	NA	Up
Aurorix	Benzene and derivatives	1.4641	0.000185	0.012419	2.0022	ChemSpider	NA	HMDB0015302	Up
3-oxolauric acid	Organic acids	1.9711	5.2e-05	0.005633	2.73645	ChemSpider	C02367	HMDB0010727	Up
Artemisinin	Terpenoids	1.239	0.001986	0.045642	1.37295	ChemSpider	C09538	NA	Up
Ti1090000	NA	1.2207	0.000997	0.031721	1.32725	ChemSpider	C14575	NA	Up
Leukotriene b4 ethanolamide	Amines	1.2207	0.000997	0.031721	1.32725	ChemSpider	NA	HMDB0002304	Up
Propofol	Benzene and derivatives	1.2044	0.000525	0.024574	1.31469	ChemSpider	C07523	HMDB0014956	Up
Calcimycin	NA	1.5152	0.000419	0.021258	1.93177	ChemSpider	C11309	NA	Up
(1r,2s,3s,6r,7r,11r,14r,16s)-7-isopropyl-2,6-dimethyl-19-oxa-17-azapentacyclo[14.2.1.0~2,14~.0~3,11~.0~6,10~]nonadec-9-en-8-one	Venoms	1.8178	1.8e-05	0.002834	2.6005	ChemSpider	C20059	NA	Up
1-cyano-2-methyl-2-propen-1-yl (9z,12z,15z)-9,12,15-octadecatrienoate	NA	1.5404	0.00072	0.028257	2.00362	ChemSpider	NA	NA	Up
Calpeptin	NA	1.5809	0.001674	0.040287	1.97537	ChemSpider	C11256	NA	Up
VIP: variable projection importance, KEGG: Kyoto Encyclopedia of Genes and Genomes, HMDB: Human Metabolome Database.

## Sheet: S5
Table S5 Serum differential metabolites in OP and OR mouse
Name	Fold change	p-value	q-value	VIP	Final class	Super pathway	State
L-glutamine	1.38	0	0.0028	1.8	Amino acids	Amino acid metabolism	Up
L-asparagine	2.35	0.0016	0.0394	3.01	Amino acids	Amino acid metabolism	Up
Pantothenic acid	1.46	0.0007	0.0283	2	Alcohols	Metabolism of other amino acids	Up
D- (+) -camphor	1.38	0.0009	0.0316	1.74	Terpenoids	Metabolism of terpenoids and polyketides	Up
3-ureidopropionate	2	0	0.0042	2.68	Organic acids	Nucleotide metabolism	Up
Gluconic acid	1.38	0.0011	0.0325	1.69	Carbohydrates	Carbohydrate metabolism	Up
4-pyridoxic acid	1.81	0.0002	0.0145	2.32	Pyridine and derivatives	Metabolism of cofactors and vitamins	Up
Biotin	0.69	0.0022	0.0483	1.72	Organoheterocyclic compounds	Metabolism of cofactors and vitamins	Down
N-acetyl-d-glucosamine	0.45	0.0001	0.006	2.77	Carbohydrates	Carbohydrate metabolism	Down
Taxifolin	0.61	0.0002	0.0144	2.13	Flavonoids	Biosynthesis of other secondary metabolites	Down
<df>-muricholic acid	0.26	0	0.0017	3.77	Bile acids, alcohols and derivatives	Lipid metabolism	Down

## Sheet:  S6
Table S6 Enriched metabolic pathways of serum metabolites in OP and OR mice
Pathway	Count	Count all	p-value	KEGG names	PathwayL2
Alanine, aspartate and glutamate metabolism	2	28	0.00118	L-glutamine;L-asparagine	Amino acid metabolism
Arginine biosynthesis	1	23	0.0411	L-glutamine	Amino acid metabolism
beta-Alanine metabolism	2	32	0.00155	3-ureidopropionate;	Metabolism of other amino acids
				Pantothenic acid
D-Glutamine and D-glutamate metabolism	1	13	0.0234	L-glutamine	Metabolism of other amino acids
Mineral absorption	2	29	0.00127	L-glutamine;L-asparagine	Digestive system
Vitamin digestion and absorption	2	39	0.00229	Pantothenic acid;Biotin	Digestive system
Protein digestion and absorption	2	47	0.00331	L-glutamine;L-asparagine	Digestive system
Pantothenate and CoA biosynthesis	2	28	0.00118	3-ureidopropionate;	Metabolism of cofactors and vitamins
				Pantothenic acid
Biotin metabolism	1	28	0.0498	Biotin	Metabolism of cofactors and vitamins
Vitamin B6 metabolism	1	28	0.0498	4-pyridoxic acid	Metabolism of cofactors and vitamins
Glutamatergic synapse	1	8	0.0145	L-glutamine	Nervous system
GABAergic synapse	1	9	0.0163	L-glutamine	Nervous system
Glyoxylate and dicarboxylate metabolism	2	62	0.0057	L-glutamine;	Carbohydrate metabolism
				3-oxalomalic acid
Nitrogen metabolism	1	19	0.0341	L-glutamine	Energy metabolism
ABC transporters	3	137	0.00196	L-glutamine;Biotin;	Membrane transport
				N-acetyl-d-glucosamine

## Sheet: S7
Table S7 Expression of 10 key driver genes
Gene symbol	OP average TPM	OR average TPM
Bgn	29.3	61.74
Col3a1	30.2	57.96
Col6a3	5.62	11.96
Col1a1	9.14	18.55
Fbln1	11.89	23.62
Fbln2	3.27	9.54
Fbn1	1.82	4.3
Lum	8.7	25.33
Mfap2	2.06	3.7
Mfap4	6.37	11.38
TPM: transcripts per million reads

## Sheet: S8
Table S8 Enriched metabolic pathways of fecal metabolites in OP and OR mice
Pathway	Count	Count all	p-value	KEGG names	Pathway level2
Glycine, serine and threonine metabolism	5	50	5.53e-08	Dimethylglycine;Glyceric_acid; Glycine;L-Serine;L-Tryptophan	Amino acid metabolism
Alanine, aspartate and glutamate metabolism	4	28	3e-07	Citric_acid;L-Asparagine; L-Glutamine;Succinic_acid	Amino acid metabolism
Arginine and proline metabolism	4	78	1.94e-05	4-Hydroxyproline; 5-Aminopentanoic_acid;	Amino acid metabolism
				L-Proline;Ornithine
Lysine degradation	3	55	0.000195	5-Aminopentanoic_acid; Glycine;Succinic_acid	Amino acid metabolism
Tryptophan metabolism	3	81	0.000612	L-Tryptophan;Picolinic_acid; Quinolinic_acid	Amino acid metabolism
Glyoxylate and dicarboxylate metabolism	7	62	3.92e-11	cis-Aconitic_acid;Citric_acid;Glyceric_acid;Glycine;	Carbohydrate metabolism
				L-Glutamine;L-Serine; Succinic_acid
Citrate cycle (TCA cycle)	3	20	8.92e-06	cis-Aconitic_acid;Citric_acid; Succinic_acid	Carbohydrate metabolism
Propanoate metabolism	3	48	0.00013	Methylmalonic_acid; Propanoic_acid;Succinic_acid	Carbohydrate metabolism
Protein digestion and absorption	8	47	4.3e-14	Glycine;L-Asparagine; L-Glutamine;L-Histidine;	Digestive system
				L-Proline;L-Serine; L-Tryptophan;Propanoic_acid
Mineral absorption	6	29	2.29e-11	Glycine;L-Asparagine; L-Glutamine;L-Proline; L-Serine;L-Tryptophan	Digestive system
Sulfur metabolism	3	33	4.19e-05	L-Serine;O-Acetylserine; Succinic_acid	Energy metabolism
ABC transporters	8	126	1.53e-10	4-Hydroxyproline; Glycine; L-Glutamine;L-Histidine;	Membrane transport
				L-Proline;L-Serine; Methylcysteine;Ornithine
Nicotinate and nicotinamide metabolism	3	55	0.000195	Propanoic_acid;Quinolinic_acid; Succinic_acid	Metabolism of cofactors and vitamins
GABAergic synapse	2	9	0.000147	L-Glutamine;Succinic_acid	Nervous system
Biosynthesis of amino acids	10	128	7.11e-14	Citric_acid;Glycine; L-Asparagine;L-Glutamine; L-Histidine; L-Proline;L-Serine; L-Tryptophan;O-Acetylserine; Ornithine	NA

## Sheet: S9
Table S9 16 Kyoto Encyclopedia of Genes and Genomes (KEGG) pathways overlapped between the fecal and serum metabolomes
Pathway (Overlap)	Pathway ID	p-value (Fecal)	p-value (Serum)
Alanine, aspartate and glutamate metabolism	map00250	0.00118	2.89e-07
Mineral absorption	map04978	0.00127	2.17e-11
ABC transporters	map02010	0.00196	2.8e-10
Central carbon metabolism in cancer	map05230	0.00206	2.59e-17
Protein digestion and absorption	map04974	0.00331	4.01e-14
Aminoacyl-tRNA biosynthesis	map00970	0.00404	1.02e-11
Glyoxylate and dicarboxylate metabolism	map00630	0.0057	3.68e-11
Pyrimidine metabolism	map00240	0.00624	0.000312
Glutamatergic synapse	map04724	0.0145	0.0162
GABAergic synapse	map04727	0.0163	0.000144
Metabolic pathways	map01100	0.019	7.48e-13
Biosynthesis of amino acids	map01230	0.0227	6.51e-14
D-Glutamine and D-glutamate metabolism	map00471	0.0234	0.0262
Proximal tubule bicarbonate reclamation	map04964	0.0306	0.0341
Nitrogen metabolism	map00910	0.0341	0.038
Arginine biosynthesis	map00220	0.0411	0.000995
